# Supplementary material for: Enzymatic Degradation of Gracilariopsis lemaneiformis Polysaccharide and the Antioxidant Activity of Its Degradation Products
Source: Mar Drugs. 2021 May 12;19(5):270. doi: 10.3390/md19050270 (PMC8150296; doi:10.3390/md19050270)
Supplement: Supplementary file 1 [file marinedrugs-19-00270-s001.zip]

Archive with 1 entries (1 files):
- marinedrugs-1192573Supplementary File (1).pdf
